# Supplementary material for: Positive perception of aging is a key predictor of quality-of-life in aging people
Source: PLoS One. 2018 Oct 3;13(10):e0204044. doi: 10.1371/journal.pone.0204044 (PMC6169874; doi:10.1371/journal.pone.0204044)
Supplement: S1 Table — Gender (female, Male); Perceived health status measured on a visual analogue scale (EuroQol scale); Dimensions of the Ageing Perceptions Questionnaire [19]: Timelineness with two sub-dimensions: timeline chronic and timeline cyclical, emotional representations, positive and negative control, positive and negative consequences; Subjective well-being with the Life Satisfaction Index A [14]; Self Esteem with the Rosenberg's Self-Esteem Scale [18]; Health related quality of life measured using the CASP-12 quality-of-life scale [12,13]; The family support network was rated according to the number of contacts with the family; 3: at least one contact per week; 2: less than one contact per week; 1: less than one contact per month [16]; Psychological distress evaluated by the Hospital Anxiety and Depression Scale [15]; Coping dimensions [17]: self-distraction, active coping, emotional social support, instrumental social support, venting feelings, positive reframing, planning, humour, acceptation. (XLS) [file pone.0204044.s001.xls]

## Sheet: exp
Participants	Age	Gender	Perceived Health status	TimeLine_Chronic	TimeLine_Cyclical	Emotional representations	Positive control	Negative control_N	Positive consequences_P	Negative consequences_N	Subjective well being	Self Esteem	Health related quality of life	Family support	Perception of financial situation	Anxiety	Depression	Self distraction	Active coping	Emotional social support	Instrumental social support	Venting feelings	Positive reframing	Planning	Humour	Acceptation
11	>=75	F	75	2.5	4	2.2	4.6	2.75	3.33333	3.8	34	31.1111	41.5	3	2	7	1	6	7	4	6	4	5	5	4	8
12	>=75	H	90	2.5	4	2.2	4.6	2.75	3.33333	3.8	31	31.1111	41.5	3	2	0	1	6	7	4	2	4	5	6	4	7
13	[55-65[	F	69	2.2	3.2	4	4.6	2.5	5	3.8	30	32	37	3	2	0	1	5	5	3	5	2	4	5	6	8
25	[65-75[	H	69	1.8	2.2	1.6	5	3.5	2	3.2	27	29	39	3	2	5	2	2	7	2	4	2	4	5	3	8
26	[65-75[	F	85	2.2	3.8	1.8	3.8	3.25	4.33333	1.8	34	36	43	3	3	4	1	6	8	5	5	4	8	8	6	8
29	[55-65[	F	90	1	1	1.2	4.6	4.75	3.66667	1	40	33	46	3	3	4	0	7	7	8	7	8	6	6	6	8
30	[55-65[	H	88	1.8	1	1	3.4	5	3.33333	2.6	29	29	41	2	2	10	0	8	8	3	2	2	8	8	6	8
43	[65-75[	H	55	3	1.8	1	5	4.25	3.66667	2.4	34	35	44	3	2	0	0	8	6	2	2	4	8	4	7	8
52	[55-65[	F	79	2.4	2.6	2.6	3.8	3.5	3.66667	3.2	28	30	35	3	2	9	4	5	6	8	8	8	7	4	5	8
60	[55-65[	F	70	3.5	4	4	3.4	3.25	3.33333	4	22	29	33	3	1	4	0	8	7	4	3	2	8	5	7	7
67	[55-65[	F	100	1	1	1.6	5	3	4	1.4	45	32	43	3	2	7	0	8	7	6	6	6	8	6	5	8
79	[65-75[	H	85	3	2	2.2	4	3.25	3	1.8	31	35	44	3	2	3	0	3	8	2	6	2	4	8	3	8
87	[55-65[	F	71	1.2	1.8	3	3.8	4.25	4	1.6	25	26	36	3	2	5	0	7	8	3	6	4	8	7	6	6
88	[65-75[	H	50	3.2	2.6	1.4	4.4	4.25	4.33333	3.6	28	27	40	3	1	4	1	2	8	2	2	2	8	8	5	8
90	[55-65[	F	89	2	3.8	3.6	5	3.5	3.33333	1.6	37	34	41	3	2	12	1	6	8	6	3	7	8	7	6	7
97	[55-65[	H	76	2.6	1.2	1.2	4.8	3.75	2.66667	1.4	28	35	29	3	1	3	1	6	7	3	7	6	8	7	6	7
99	[55-65[	F	90	2	2.6	2.6	3.6	3	1	1.6	24	31	39	3	2	4	0	4	8	3	4	4	8	7	6	6
101	>=75	H	99	4	2.8	1.8	5	2	4	4.8	35	33	44.5	1	2	3	1	2	5	4	4	4	6	2	5	8
109	[65-75[	H	75	2.4	1.2	2.4	4.2	3.75	3.33333	1.8	37	36	40	3	3	5	3	4	7	4	2	4	6	7	4	8
117	[55-65[	H	90	3	3.4	2.4	4	3.75	3	2.4	27	26	36	3	2	6	2	6	6	5	7	2	4	5	5	8
120	>=75	H	80	2.2	2.4	2	3.8	2.75	3.33333	3.4	23	25	38	3	3	6	3	2	5	6	6	4	8	3	7	7
123	>=75	H	80	3.5	1.8	2.8	3.8	3	4	3	25	29	35	2	2	3	3	6	8	4	4	4	7	8	7	8
124	[65-75[	F	52	3	3.6	3	4	2.5	3.33333	4.8	18	26	25	3	2	8	11	6	6	5	6	4	7	5	6	7
130	[55-65[	H	90	2.6	3	2.6	4.4	3.25	4	2.6	42	40	47	3	2	2	0	4	5	3	2	6	8	2	5	6
137	[55-65[	F	90	1.6	1.8	1.6	4.2	3.5	4.33333	1.4	23	31	36	3	2	15	3	6	5	7	7	8	7	4	6	8
138	[65-75[	F	89	2	1.6	1.2	4	4.25	3.33333	3	45	29	43	3	2	7	1	4	8	4	5	2	8	7	6	8
145	[65-75[	F	95	1.6	1	1.2	5	5	2	1	35	31	44	3	2	0	0	4	7	7	7	8	7	5	5	8
148	[65-75[	F	70	2.4	1.8	1.8	3.6	4.25	3.33333	3	25	33.3333	34	3	2	4	1	4	8	5	2	2	6	7	5	8
149	>=75	H	71	3	1.8	1.8	3.6	4.25	3	3	27	33.3333	34	3	2	1	0	6	8	6	6	2	7	7	7	7
155	[65-75[	H	90	3.2	1.2	2.8	4.8	3.5	3.33333	2.6	30	30	40	3	2	4	0	2	7	4	6	3	4	6	3	6
156	[55-65[	F	90	1.2	1.8	1.4	4.8	4	4.33333	1.2	40	36	40	3	3	1	1	6	6	2	6	4	4	4	3	8
157	>=75	F	71	2.4	2.2	1.6	3.6	3.5	2.33333	2.8	31	35.5556	35	2	2	3	1	6	6	5	6	4	7	4	5	6
158	[65-75[	H	90	3.75	3	3.6	4.4	4.25	3.33333	2.4	24	29	37	1	1	13	7	7	5	4	4	2	8	4	6	6
168	[55-65[	H	70	3	1.4	2.6	4.4	3	2.33333	3	26	38	38	2	2	2	0	2	7	2	4	4	5	8	5	8
178	[55-65[	F	60	1.8	2.4	3.2	5	3.5	5	4	23	26	42	3	1	7	1	8	8	2	2	2	5	7	5	6
186	[65-75[	H	80	1.4	2	2.6	3.6	3.25	3.33333	2	32	38	45	2	2	0	1	2	7	6	4	7	8	6	7	8
191	>=75	H	60	2.6	2.8	1.8	3.6	3	4	3.8	37.0833	30	34.5	2	2	6	0	4	7	3	3	2	6	6	7	8
192	>=75	F	79	2	2.8	1.6	4.2	3	4	3.8	39.75	30	34.5	3	2	6	0	2	7	4	3	2	6	6	5	6
195	[55-65[	H	75	2	2.2	1.6	4	4	3.66667	3	30	35	44	3	2	4	0	2	8	6	5	4	6	7	5	8
196	[55-65[	F	85	1.6	3	2.2	4.2	3.25	4.33333	1.2	24	35	45	3	2	10	4	6	8	6	6	4	6	8	5	5
203	[55-65[	H	89	2.6	2.6	2	3.8	4	4.66667	3	39	35	42	3	2	2	3	4	8	3	3	7	5	8	4	8
209	>=75	F	49	3.2	2.2	1.8	4.4	3.25	2.33333	4	25	26	33	3	2	6	1	5	7	4	6	3	5	5	6	8
238	[55-65[	H	80	2.2	2.4	2.2	4	3.25	2.33333	2.6	28	30	33	2	2	0	0	2	8	4	6	4	7	8	4	6
249	[65-75[	H	70	2	1.8	2.4	4.2	4.25	2.66667	3.2	32	32	35	2	1	1	1	6	7	2	4	2	8	6	6	7
253	[65-75[	F	90	1.4	2	2	4.8	3	4.66667	3	33.25	24	40	3	2	0	18	5	7	5	5	4	4	5	4	4
255	[55-65[	F	95	3.25	2.4	2.8	3.6	2.25	3	2.8	25	30	33	3	2	2	1	2	7	2	4	2	5	6	4	8
259	[55-65[	H	61	3.2	2.4	2	3.6	3	3.33333	3.6	24	29	32	3	2	4	4	6	8	6	5	4	4	7	4	8
264	[65-75[	H	89	1.4	2	1.6	3.4	4	1.66667	1.6	38	30	39	3	2	7	0	8	8	5	6	2	7	8	6	8
265	[65-75[	F	49	1.8	3	2.2	3.6	3.75	2	2	27	32	35	3	2	11	2	4	5	4	2	6	3	3	3	6
269	[65-75[	F	100	3.2	2.8	2.6	4	2	2.33333	1.4	29	29	46	3	2	1	1	6	8	6	6	7	8	7	8	7
274	[55-65[	F	80	2	3.6	2.8	4	4	4.33333	1.8	26	38	37	3	1	2	0	6	6	6	5	4	8	4	5	8
289	[55-65[	F	84	2.8	4	3.4	4.6	3.25	5	3.6	40	36	38	3	3	0	1	4	5	8	7	8	8	3	6	8
302	[55-65[	H	70	2.2	1.4	1	3.6	4.25	3	1.8	32	33	34.5	3	1	0	2	2	3	3	2	3	6	2	6	6
303	>=75	F	62	3.4	3.4	2.6	3.4	3.25	3.33333	3.4	34	28	41	3	2	3	2	4	6	6	6	5	6	4	4	8
304	>=75	H	65	2.4	3.8	2.2	4	4.5	3.33333	2.8	32	32	38	2	2	5	2	4	7	4	4	4	6	5	5	8
305	[55-65[	F	70	1.8	2	3.2	4.2	2.5	2.66667	2.2	32	31	38	3	2	5	2	4	6	6	6	6	6	6	4	7
306	>=75	H	65	3.25	2.4	2.6	3.6	2.75	4	3.4	30	31	37	3	2	2	0	4	8	6	6	6	6	8	4	8
308	>=75	H	75	2.2	2.6	1.8	4	3.75	3.66667	3.2	34	29	41	3	3	4	3	2	8	4	4	2	4	7	4	5
329	[65-75[	H	70	5	3.2	3.6	4.2	2.75	3	3.8	25	33	39	2	2	7	4	4	8	2	2	4	3	7	3	5
331	[55-65[	F	71	2.2	1.6	1	2.8	2.75	3.33333	1.6	31	35	38	3	2	1	0	4	6	3	5	2	5	3	5	8
334	[55-65[	F	60	1.8	1.2	1.4	4.6	4.5	4	1.4	24	33	36	3	2	11	0	2	7	6	4	6	8	5	6	8
337	[65-75[	F	75	3.4	4.8	1.8	4	3.75	2.66667	4.2	22	29	38	3	3	2	6	5	8	3	5	4	6	7	5	7
341	[55-65[	H	89	2	1	1.4	3.6	3.5	2.66667	1.6	34	33	45	3	2	1	0	4	6	3	4	2	7	8	6	6
344	[55-65[	F	100	1.8	2.8	1.2	5	4	3.66667	2	35	27	44	3	1	3	1	4	5	4	6	4	8	3	6	8
347	[55-65[	H	80	2	1	1	3.6	3	3	2.2	29	33	43	3	1	0	1	3	3	2	4	3	5	2	5	8
352	>=75	F	65	3.8	4	4	3.8	2.5	3.33333	3.8	9	23	26	3	1	11	8	2	7	4	6	4	8	7	5	8
362	[65-75[	F	84	2	2.4	2.2	3.8	3	4	1.6	30.0833	30	42	3	2	6	4	6	5	6	8	7	7	4	5	8
372	[55-65[	F	85	3.5	3.2	2	3.8	3.25	4	3	36	34	36	3	2	2	1	4	7	5	6	4	7	6	6	8
379	[55-65[	F	80	3	3.6	2.8	4.6	3.5	4.33333	3.2	32	34	43	3	2	6	0	8	6	4	4	3	8	4	7	8
380	[65-75[	H	80	2.8	1.4	1.4	4.6	3	4	1.2	22	26	34	1	2	3	7	4	6	4	6	3	6	4	5	8
395	[55-65[	H	80	2.6	2.6	4	3.6	3.5	2.33333	2.2	27	31	37	3	2	9	0	8	8	6	4	6	6	8	5	8
404	>=75	F	60	2.6	2.6	2	4.2	2.75	3	3.4	15	30	33	2	2	6	4	5	8	4	5	5	5	8	4	8
430	[65-75[	F	60	2.8	4.2	2.4	4.4	3	4	3.8	27	28	33	3	2	8	7	8	8	7	6	5	4	6	3	8
431	>=75	H	50	3.4	3	2.4	4.4	3.75	3.33333	3.8	37	28	36	3	2	9	2	5	8	6	6	2	5	8	5	8
435	[55-65[	F	95	1.6	2.2	2	4.8	5	2.66667	1.6	35	34	44	3	2	1	0	7	7	4	7	4	8	6	6	8
436	>=75	F	55	3.6	3	1.2	4.8	3.25	2	3.8	30	30	38	3	2	1	2	6	6	4	6	3	8	5	7	8
442	[65-75[	H	70	2.4	3.4	2.8	4.6	4.75	3	4	30	30	34	2	2	3	4	8	5	4	3	2	3	3	3	5
465	[65-75[	F	89	1.8	1.2	1	4.8	4.25	2.66667	2.4	29	31	38	3	2	2	0	2	6	5	5	5	5	4	4	7
476	[55-65[	F	90	2.2	2	2.2	3.6	4	2.66667	2.6	35	32	41	2	1	4	1	6	8	5	5	7	4	7	4	6
477	[55-65[	H	71	2.2	1.8	2.2	3.6	4.25	2.66667	2.6	30	29	38	2	2	5	1	4	5	2	4	3	6	3	5	7
478	[55-65[	F	80	1.4	1.8	1.8	4.6	3.75	4.33333	1.8	27	38	39	3	2	1	1	6	7	4	8	6	8	6	6	8
494	>=75	F	50	2.6	3.6	4.2	3.4	2.5	2.33333	3.6	19	37	40	3	3	5	4	4	7	6	6	6	8	5	6	8
495	>=75	H	50	3.66667	3.6	4	3.4	2.5	2	3.2	14	25	33	3	3	8	0	4	6	4	5	5	5	4	3	8
496	>=75	H	69	4.8	3.8	1.6	4.2	2	4	3.4	21	28	36	3	3	2	1	2	8	2	4	2	5	7	5	7
501	>=75	H	80	2.4	1	2.4	3.2	3.25	2.33333	2.6	40	35	40	3	2	7	7	4	5	3	4	3	7	4	5	7
516	[55-65[	H	90	2.8	2.6	2	4	3.5	3.33333	3.4	27	24	35	3	2	2	1	4	8	4	4	2	7	7	5	8
523	[55-65[	H	53	2	3	3	3.8	3.5	4	4	16	28	25	3	1	9	2	2	8	2	3	2	8	8	6	8
529	[55-65[	F	85	3.2	2.6	3	3.8	3.25	3.33333	2.2	25	30	38	3	1	6	3	4	3	4	4	3	4	2	3	8
552	>=75	H	60	4.8	4.4	4.2	4.6	2.5	3.66667	4.2	26	30	41	2	3	1	4	4	6	4	5	4	4	3	3	7
553	>=75	F	80	2.4	1	1.6	5	3.75	4.66667	2.8	10	27	40	3	1	0	0	4	6	5	6	4	6	4	5	7
556	[55-65[	F	80	1.8	2.2	2.8	3.8	3.5	3.33333	3.2	25	29	40	3	3	9	2	6	8	8	8	8	6	7	4	8
557	[55-65[	H	90	1.6	1.6	1	4	4.25	3.66667	1.6	37	34	44	3	3	8	0	2	8	7	7	7	4	7	3	8
562	[65-75[	F	65	3	3	3	3.4	3	2	2.2	20	28	27	3	1	6	2	4	7	6	7	4	8	5	6	8
563	[55-65[	H	90	1.8	2	2.6	3.8	3	3	1.6	33	28	38	3	2	9	1	2	8	4	8	6	8	7	6	8
568	[65-75[	H	40	2.8	1.2	1.6	4.2	3.75	3	2.8	31	36	40	3	2	2	6	4	6	2	2	2	7	5	6	6
572	[55-65[	H	85	1.8	1.2	2	4	4	2.33333	1.6	36	31	45	2	3	2	0	2	8	3	2	4	8	8	5	8
576	>=75	H	50	4	1.8	2	3.6	4.66667	3.66667	3.2	28	30	33	3	2	19	2	4	7	5	6	4	5	5	5	8
588	[55-65[	H	75	1.6	2.8	1.6	3.8	3	2.66667	2.6	29	31	35	3	1	3	1	3	6	2	5	2	7	5	6	8
598	[55-65[	H	80	1.8	3.8	2	4	3.75	4.33333	2	32	31	47	3	3	0	0	2	6	6	6	5	7	5	6	6
607	[65-75[	H	53	2.75	3.8	3.2	3.6	3	2.33333	3.4	31	33	38	3	2	5	1	4	7	4	5	4	6	6	4	8
612	[55-65[	H	80	2.4	1	1.2	3.8	4.75	4.33333	1.6	34	37	43	3	2	3	0	2	8	4	6	5	8	8	6	8
613	[65-75[	H	95	3.6	3	1	3.2	5	3.33333	2	26	36	37		2	1	1	2	7	5	6	4	8	8	7	8
614	[65-75[	F	80	2.6	3.6	1.6	5	2.75	4.33333	2.2	37	27	40	3	2	8	1	2	8	6	6	6	2	8	2	8
616	[65-75[	F	85	2.8	1	1.8	3.8	3.75	3.66667	3.2	38	38	46	2	3	3	1	4	7	6	2	4	6	6	6	8
627	[55-65[	F	90	1.6	2.4	2	4.2	4	4.33333	1.8	34.75	30	39	3	2	0	1	8	6	4	4	8	8	6	6	8
629	[65-75[	F	60	2.2	3.6	3	4.8	4.25	3.66667	2.4	26	34	33	3	2	5	2	7	8	4	6	4	4	8	4	7
633	[65-75[	H	50	3.4	1.8	1.4	4	2.5	3.33333	1.8	29	34	37	2	2	11	1	6	8	5	5	4	7	7	5	8
646	>=75	H	70	2.75	4.2	2	4.6	3	3.33333	4.4	29.5	29	35	3	3	6	1	7	5	6	7	6	7	4	5	8
648	>=75	F	75	2.6	4	2.4	4	4	2.66667	4.4	37	36.6667	35	3	2	3	1	6	7	5	4	4	7	7	6	8
652	[55-65[	H	70	2.6	2.4	1.6	4.6	3.25	3.66667	2.8	24	17	34	3	2	7	0	6	8	4	2	4	5	8	6	7
653	[55-65[	F	60	2.5	4.6	3	4.4	4	4	2.2	22	22	34	3	2	14	6	2	4	4	5	2	6	2	5	8
654	[55-65[	H	85	1.8	1.2	1.4	3	3.75	2.66667	2.8	33	36	36		2	0	1	4	5	4	6	2	5	4	5	7
655	[55-65[	F	71	2.2	3.6	3.6	3.4	3.25	3.66667	3.2	20	28	33	3	1	3	3	7	5	4	6	4	7	3	5	7
671	>=75	H	49	3.75	2.8	2.2	4.2	3	2.66667	4	20	32	32	3	2	0	0	2	7	2	4	2	8	5	7	7
677	[55-65[	F	90	1.4	1.8	1	5	3.75	3.33333	1.2	37	34	38	3	2	6	0	2	6	4	2	4	4	4	3	8
682	[55-65[	H	50	3.2	3	1	4.2	5	2.66667	2	33	26.6667	43	3	1	5	1	5	4	2	3	2	5	2	5	8
685	[55-65[	F	60	2.2	1.6	2.2	4	3.25	3.33333	3	14	21	31	2	3	6	11	2	8	2	2	2	6	7	6	8
700	>=75	F	80	2.6	3.2	2.4	4	2	4	4	29	34	37	2	2	5	2	5	7	4	6	4	5	5	5	8
701	>=75	H	90	1.8	1	1.4	4.8	4	2.33333	2.8	38	34	25	2	2	2	4	4	7	4	6	4	6	6	6	8
704	>=75	F	90	4	3.2	2.4	4.6	2.75	4.33333	3.2	38	32.2222	45	2	2	1	0	7	5	2	2	2	7	4	7	8
715	[55-65[	F	90	2	2.2	3.2	3.6	4	2	1.6	35	30	44		2	7	3	4	7	8	8	8	7	5	6	8
719	[55-65[	H	60	2	1	1.2	4.2	2.75	4	5	45	37	44	1	3	7	1	6	5	6	6	3	8	3	6	8
721	[55-65[	H	40	3.2	2	2.4	4	2	4.33333	2.6	33	35	38	3	2	8	2	5	5	8	7	8	8	2	5	8
726	[55-65[	H	75	2.2	2.2	2.2	3.8	3	2.66667	3.2	24	33	37	3	2	3	3	2	8	2	4	2	6	7	4	8
728	[55-65[	F	100	1.4	2	1.8	4	2.5	4	1.4	29	35	45	3	2	1	1	4	6	7	8	8	7	4	6	8
738	>=75	H	55	3.2	3.8	1	3.2	2	4.33333	4.2	28	36	35	3	3	4	7	2	5	4	4	3	7	4	5	7
745	[55-65[	F	65	2.8	3.8	3.4	5	4.5	3.66667	2.4	21	21	27	3	2	0	1	6	8	4	6	5	7	7	7	8
746	[55-65[	H	55	3.6	2.2	2	3.4	4	2.66667	1.6	25	26	36	3	2	8	6	6	8	2	2	2	4	8	4	5
750	[65-75[	H	65	2.6	1	1	4.2	3.75	3	2	30	36	25	3	2	1	0	2	7	2	2	2	5	6	5	8
759	[55-65[	F	90	2.4	2	1	3.4	3.75	3.33333	2.4	30	25	33	3	1	3	5	4	8	2	4	2	4	7	3	8
761	[55-65[	F	59	3	3.2	3.2	4.6	2.5	4.33333	3.4	28	26	35	3	2	7	2	4	5	7	5	4	4	3	3	6
763	[55-65[	H	75	3.6	4	4	3.8	2.5	3.66667	4	28	25	42	3	2	15	1	2	5	8	8	8	3	2	3	4
765	[55-65[	F	95	2.4	2	2.4	5	3.25	3.66667	1.8	33	32	43	3	2	2	1	4	6	4	4	4	6	6	5	8
774	>=75	F	70	2.6	3	2	4	3.5	2.66667	2.4	33	30	35	3	2	3	0	6	7	7	8	8	7	6	5	8
790	[55-65[	H	97	2	2.8	2.4	4.2	3.5	4	1.6	34	38	46	3	3	1	1	8	6	4	8	8	8	7	7	7
795	[55-65[	H	100	1.6	1.4	1	5	3.75	1.33333	1.2	36	19	38	2	2	16	4	2	8	6	4	2	4	8	2	4
796	[55-65[	F	80	1.8	3.4	1.8	4.8	4.75	4	1.4	35	23	39	3	2	5	4	4	6	7	6	8	8	4	6	7
806	>=75	H	50	3	2	2.4	2.8	3	3	3.6	19	33	32	3	2	6	3	5	6	5	6	4	6	4	5	8
808	[55-65[	H	50	3.2	1.4	1	5	4	5	1.8	49	30	45	1	2	10	1	2	7	3	4	4	3	6	4	8
811	[65-75[	F	90	2	1.6	1	4.8	4	4.33333	2.4	47	40	46	2	3	4	1	6	5	3	4	4	8	2	6	8
812	[65-75[	F	89	1.8	2.4	1.8	2.6	3.75	2	2.6	32	31	43	3	2	5	0	2	4	4	6	6	4	2	4	8
813	[65-75[	H	90	2.2	2	1.4	3.2	2.5	3	1.2	32	31	41	3	3	0	0	2	7	5	3	2	6	5	5	8
821	>=75	F	65	3.4	3.6	2.4	4.2	3	2	4.8	17	30	29	3	1	5	11	5	6	4	5	2	7	4	6	6
826	[65-75[	H	50	4.4	3	2.6	3.8	3	2.66667	3.8	22	33	41	3	1	2	1	4	8	5	6	3	7	8	6	8
834	[65-75[	H	79	2.4	3.8	2.4	4	3	2.33333	3.6	30	32	35	3	2	3	1	3	7	3	4	4	8	5	6	8
835	[65-75[	F	80	2.2	3.4	4	3.8	3.25	3.33333	2.8	27	32	44	3	2	8	2	5	7	6	6	6	8	5	6	7
852	[55-65[	H	60	3.4	1.8	2.4	4	3.5	2.66667	2.2	30	27	40	3	2	4	1	2	7	4	6	4	6	5	6	7
853	[55-65[	F	81	2.6	2	2.6	4.4	3.5	3.66667	3.2	32	29	43	3	2	11	1	4	6	6	6	2	7	4	5	8
859	[55-65[	H	94	2	1.8	1.6	4.6	3.75	3.33333	2.2	43	34	44	3	2	7	1	3	7	3	5	4	7	6	5	8
867	[65-75[	H	95	2	1.4	2	4.2	3.5	3	1.4	23	32	32	3	2	7	0	4	5	2	3	2	6	2	6	8
874	[65-75[	F	65	2.2	1.2	2	4	3.75	4	2	36	31	41	3	2	19	0	4	5	5	5	3	5	2	4	7
880	[55-65[	F	81	3.5	4	3	4.8	3.5	3	3.2	21	19	31	3	2	11	17	2	7	2	2	2	5	6	4	8
885	[55-65[	F	89	1.4	2.4	3.6	4.6	3.75	4.33333	1.2	33	26	44	3	2	3	3	2	7	6	7	8	6	5	5	8
887	[55-65[	H	75	4.2	2	2.2	5	3.25	4	3.6	42	35	45	3	2	0	0	4	6	6	6	6	8	5	7	8
898	[55-65[	F	90	1.8	2.2	2.4	4.8	4	4	2.2	48	32	45	3	2	5	0	8	5	8	6	8	4	2	4	8
899	[55-65[	H	90	2.8	2	3	4.2	4.5	4	1.8	35	31	42	3	2	7	0	6	5	8	8	7	8	2	6	8
906	[65-75[	H	80	3.2	2.8	2	4.8	3	4.33333	3.6	35	31.1111	40	3	2	4	2	4	7	6	8	6	5	6	6	7
907	[65-75[	F	85	4	2	3	4.6	3.75	4	4.2	29	28	41	3	1	2	2	4	7	4	6	2	8	6	6	6
913	[55-65[	H	39	2	3.4	4.2	3.4	3	1	4	13	23	25	3	1	15	11	6	8	6	6	6	8	8	7	4
915	[65-75[	F	70	2	2.6	2.2	2.4	3	5	4.4	22	23.75	36	3	2	10	6	8	7	4	5	2	8	6	6	6
917	[55-65[	F	51	4.4	4	4	4	2.25	3.33333	3.8	28	25	34	3	2	14	14	4	7	6	6	5	5	6	3	6
938	[65-75[	F	85	1.2	3.6	3.4	5	3.5	3	2	37	33	45	3	3	10	0	3	6	4	5	3	4	5	5	7
978	[55-65[	H	70	2	1.8	2	4.2	4.25	3.66667	2.2	40	32	45	3	2	4	2	4	8	5	4	4	7	8	6	8
983	[55-65[	F	85	2.6	1.2	1.4	3.6	3.25	2.66667	3.2	25	36	37		2	5	6	2	7	2	2	5	4	6	3	8
987	[55-65[	F	79	1.6	3	3.4	4	3.5	4.33333	1.6	32	28	42	3	2	2	0	3	5	5	6	3	7	2	6	6
990	>=75	F	71	4.2	4	4	3.8	3	3.33333	4.4	29	27	34	3	2	5	0	3	6	4	6	2	5	4	6	6
991	>=75	H	49	4.25	3.8	3	4	3	2.33333	3.8	31	31	36	3	2	1	3	8	8	4	6	4	6	8	5	7
997	[55-65[	F	75	3	3.6	1.8	4.4	3.75	3.66667	3.2	34	36	39	3	2	4	2	4	5	4	2	5	8	2	7	8
998	[55-65[	H	82	3.6	2.8	1.2	3.2	3.75	4.5	2.4	23	38	43	3	3	2	1	6	7	4	6	4	7	6	6	6
1009	[65-75[	F	70	2.6	3.6	2.4	3	2.75	3.33333	3	29	29	38	3	2	3	0	5	4	4	4	5	4	4	4	6
1010	[65-75[	H	94	3.6	3.6	1.6	3.8	2.75	3.33333	2.8	36	34	39	3	2	3	1	2	8	2	2	2	7	8	5	8
1011	[65-75[	H	75	2.6	2.6	3.2	4.8	4.25	2.33333	4	18	19	34	2	2	8	2	6	8	2	6	2	8	7	7	7
1016	[55-65[	H	90	2.2	2.4	2.2	4.2	3.75	3	2.2	40	32	44	1	3	1	2	2	8	2	2	2	8	7	6	8
1033	[65-75[	F	81	2.6	2.4	2.2	2.8	3	3.33333	2.6	28.25	31	35	3	2	1	1	7	7	4	4	4	8	4	7	7
1036	[65-75[	H	75	3	2.2	2	3.4	3.25	3.33333	2.6	28.25	31	35	3	2	1	1	3	7	2	3	2	7	7	7	8
1058	[65-75[	H	75	3	2.6	1.6	3.6	3.5	3.66667	2.4	30	35	43	3	2	1	2	4	8	3	2	4	8	8	7	8
1059	[55-65[	F	80	2.6	4	3.8	4.8	3.25	3.33333	2.4	29	23	44	3	2	8	1	2	7	4	6	4	5	6	5	8
1063	[65-75[	H	75	1.8	3.2	2.2	3.8	4.25	4	2.2	28	33	36	3	2	4	0	6	5	4	2	4	7	3	7	8
1076	[55-65[	F	85	1.2	2.8	2.4	4	4	2.66667	1.8	27	33	42	3	2	1	0	6	8	7	8	8	8	8	6	7
1078	[65-75[	H	95	1.6	1	1.4	5	4.5	4	1.4	34	36	45	3	2	5	0	2	6	4	4	2	7	4	7	8
1079	[55-65[	F	95	2.6	2	2	4.2	3.5	2.66667	2	33	32.2222	43	3	2	7	0	4	8	2	4	2	5	8	4	6
1087	[55-65[	H	80	1.75	1.6	1.8	4.4	3.5	2.66667	2	25	31	36	3	2	5	0	2	5	5	2	4	7	4	5	8
1088	[55-65[	F	95	3.2	5	4.2	3.8	2.5	3.33333	3.8	25	34	47	3	2	7	1	6	8	5	4	6	8	8	5	8
1089	[55-65[	H	95	2.8	3.2	3.2	4	4	3.33333	2.6	26	34	47	3	2	2	2	2	5	6	5	6	5	3	4	8
1112	>=75	H	20	4.6	2.6	2.8	4	3.25	4	4	32	32	32		2	3	2	2	8	2	2	6	8	8	7	7
1116	>=75	H	70	1.8	1.6	1.6	2.6	3.75	1.33333	2.6	27	27	32	3	3	5	0	4	8	2	2	2	5	7	6	8
1118	[55-65[	H	40	4.25	3.6	3.4	4.8	2.75	2.66667	2.6	27	31	35	3	2	2	4	5	8	2	4	2	3	8	3	8
1119	[55-65[	F	90	2.6	3.6	3.2	4.8	2.75	3.33333	1.8	32	31	36	3	2	7	1	2	5	5	4	3	8	3	6	7
1132	[55-65[	H	85	1.8	2.4	2	4	4	3.33333	1.6	35.25	32	41	3	3	0	1	2	5	4	4	5	4	2	5	6
1135	[55-65[	H	90	3.4	2	1.8	4.8	3	4.33333	2	36	36	42	3	2	0	0	6	7	6	5	6	5	7	5	8
1136	[55-65[	F	77	2.8	3	3.2	4	3	3.33333	3.2	25	26	39	3	2	2	0	2	8	5	4	4	5	8	3	8
1137	[55-65[	H	98	1.8	1.2	1.2	4.6	3.75	3.33333	1.4	44	39	45	3	2	0	0	4	6	6	6	4	8	6	6	8
1143	[65-75[	H	70	3.5	3.4	2.8	4.2	3	3.66667	3.4	27	30	37	3	2	0	0	4	8	4	6	4	7	8	6	7
1144	[65-75[	F	90	3.4	1.4	2.2	4	3.25	4	3.4	34	22.8571	45	3	2	3	1	7	6	6	8	6	6	4	4	8
1150	[55-65[	H	75	4	2	3.8	3.8	3	3	3	33	34	40	3	2	0	1	2	8	6	6	6	6	6	6	7
1151	[55-65[	F	70	1.4	2	2.2	4	3.75	4	1.6	28	25	39	3	2	14	1	6	8	6	8	6	6	7	5	6
1154	>=75	H	70	3.2	2.4	1.6	4.4	3.25	2.66667	4	19	34	31	3	2	4	12	5	7	4	5	4	6	5	5	8
1156	[65-75[	F	50	2.2	2	1.4	4.4	4.25	3.66667	2.6	24	31	31	3	1	5	4	8	5	3	2	4	6	3	5	8
1157	[65-75[	H	50	2.8	1.6	1.6	3.4	3.5	3	3.2	29	36	36	3	1	0	7	2	7	5	4	4	5	4	6	7
1160	[55-65[	H	80	2.8	2.4	2.4	4.6	3.75	4	1.2	28	30	36	3	2	2	1	4	8	3	3	4	6	6	8	8
1163	[65-75[	H	95	1.4	1.2	1.6	4.2	4.25	4	1.2	38	31.1111	46	3	2	1	0	6	7	4	2	2	6	6	6	8
1167	[55-65[	H	70	2.8	1.8	1.6	4	3.25	3	3	28	30	36	3	3	2	1	4	8	5	6	5	6	7	5	8
1168	[55-65[	F	95	2	1	2.6	4.8	2.75	3.33333	2.6	30	25	35	3	3	7	1	2	7	5	6	6	5	6	4	8
1172	[55-65[	F	60	3	1.6	1.8	4.4	5	3.33333	2.6	22	30	36	2	2	6	2	2	7	6	8	6	6	6	4	5
1173	[55-65[	H	80	3.75	3.8	3.4	3.4	3.25	3.33333	3.4	25	30	40	2	2	7	6	6	7	6	6	6	8	6	5	6
1178	[55-65[	F	100	1.6	2	1.6	4.4	4.5	4	2.8	38	40	43	3	3	3	0	7	8	3	4	5	7	8	7	8
1179	[65-75[	H	65	2.5	2.4	1.6	4	2.75	4.33333	2.4	24	25	38	3	1	1	0	2	4	3	3	2	8	2	7	6
1180	[65-75[	F	80	1.4	1.2	1.6	4.4	3.5	3.33333	1.2	22	33	40	3	1	11	1	8	7	2	4	2	6	6	6	8
1191	[55-65[	H	90	1.6	1	1.2	4	3.25	2.66667	1.6	27	28	39	3	2	6	2	2	7	2	2	2	4	7	4	8
1197	[65-75[	F	90	2.8	1.4	1	3.2	2.25	3.33333	2.2	19	32	31	3	3	8	3	7	7	4	5	4	8	6	5	7
1212	[55-65[	H	95	1.8	2	1.6	5	4	4	2.2	32	33	43	2	2	1	1	2	7	4	6	4	7	6	6	8
1223	[65-75[	H	80	4	4	3.4	3.6	2.5	2	3	23	26	39	3	2	6	0	4	8	4	2	2	6	7	5	8
1225	[65-75[	H	75	2.8	3.2	1.8	3.4	3.25	3	2.4	28	26	41	3	2	6	2	3	6	3	4	3	4	4	3	6
1227	[55-65[	H	80	2.2	2.2	1.6	4.2	4	3.33333	2	35	31	39	3	3	1	1	4	7	6	6	4	6	8	5	6
1228	[55-65[	F	80	2.8	1.6	1.8	5	3.75	4.66667	1.6	41	39	48	3	3	7	0	2	8	8	7	7	5	8	4	6
1234	[65-75[	F	80	1.4	1	1	5	4.75	2.33333	1.6	42	35	41	3	2	0	0	6	5	4	4	2	4	2	3	8
1235	>=75	H	85	1.4	1	1	5	4.75	2.33333	1.6	41	36	42	3	2	0	0	2	6	4	4	5	5	6	3	6
1245	>=75	H	70	2.6	3.6	3	3.8	2.75	3.66667	3.8	18	25	28	3	2	6	9	6	7	2	2	2	7	4	6	7
1254	[55-65[	H	49	1.4	3.2	4.2	4.2	2	3	4.6	21	29	30	3	2	14	0	2	6	6	6	4	7	4	5	7
1255	[55-65[	F	50	4	4	3.8	3.6	2.5	3.33333	4.2	29	18	28	3	2	16	15	5	7	6	6	5	8	5	6	8
1256	[55-65[	H	100	1.8	1	1.2	5	4.5	5	1.6	34	38	40	3	2	1	1	6	8	2	5	2	8	6	8	8
1257	>=75	F	70	2.6	1.8	1.4	4.8	3.75	2.66667	3	28	19	40	3	2	10	1	6	8	3	4	5	8	7	6	8
1264	[65-75[	F	79	3.5	3.8	4	4	3	3	4	32	30	40	3	3	9	1	5	8	6	6	6	5	6	5	6
1265	[55-65[	H	90	1.4	3	1.8	3.6	3.5	3	1.4	34	34	45	3	3	3	0	4	5	2	3	2	6	3	6	8
1266	[65-75[	H	70	2.4	2.6	2.6	3.8	3.25	3.66667	4	32	30	39	3	2	1	1	4	8	5	5	6	7	7	6	8
1267	[65-75[	F	60	2.4	2.4	2.4	3.8	3.25	3.66667	4	32	30	37	3	2	4	1	5	8	4	5	2	8	7	7	8
1273	>=75	F	50	2.4	3.6	2.4	3.8	3.25	3.66667	3	28	38	44	3	2	10	8	3	7	5	4	8	5	6	5	8
1296	[65-75[	F	80	2.8	4.6	3.8	4	3	4	4.2	26	29	35	3	2	1	5	4	6	2	2	2	2	4	2	6
1297	>=75	F	80	3.4	3	4.2	3.4	2.5	3	4	29	29	38	3	2	13	3	8	5	6	3	3	8	2	7	6
1298	>=75	H	75	3.2	2.6	2.2	3.4	4.5	2.66667	3.8	26	29	38	3	2	4	1	2	6	3	4	4	7	4	8	8
1308	>=75	F	80	3.8	4	4	4.6	2	4.33333	4	25	26.6667	41	3	2	6	6	4	6	4	4	3	8	5	6	8
1309	[55-65[	F	90	2	2	2.6	4.6	3.75	3	1.4	42	34	44	3	2	9	0	4	7	6	5	6	6	6	4	8
1310	[55-65[	H	59	2.2	1.8	1	5	3	3	3.8	37	36	45	3	2	0	0	2	6	2	6	2	8	4	5	8
1319	[65-75[	H	90	2.2	1.4	2	4.4	4.5	2.66667	1.2	38	34	45	2	2	0	0	4	5	3	4	3	5	6	4	5
1330	[55-65[	F	85	2	1.2	1.6	3.4	4.25	2	2.4	25	34	42	3	3	2	3	5	6	3	3	7	8	5	8	8
1339	[55-65[	H	95	2	1	1	3.6	3.25	4.33333	1	45	31	37	2	2	7	2	8	6	7	4	2	4	4	6	8
1345	[55-65[	F	60	1.2	1.4	1.4	3.8	2.66667	3.33333	1.8	16	30	31	3	2	2	8	2	6	2	5	3	4	5	5	6
1347	[65-75[	H	90	2.6	4	3.2	3.8	2.75	3.66667	3	25	29	30	3	2	2	2	8	8	4	6	4	6	7	5	8
1365	>=75	F	40	2.4	2.8	2.4	3.2	3	2.66667	4.2	25	24	38	2	2	10	12	5	5	2	2	3	4	4	3	8
1369	[65-75[	F	30	2	4.2	1.6	5	4.5	5	1.8	23	37	37	3	2	6	3	6	8	2	3	2	6	8	5	8
1376	>=75	H	80	1.8	2	1	3.4	2.5	2.66667	2.2	33	33	38	3	2	0	0	3	7	2	6	2	8	7	8	8
1390	[55-65[	H	81	2.6	2.2	2.2	4.2	4.5	4	2.6	29	36	40	2	1	5	0	2	8	2	3	3	7	8	7	8
1391	[65-75[	H	69	2.6	1	1.6	5	5	2	1.6	25	31	37	3	2	8	1	2	6	6	7	6	6	4	4	8
1392	[55-65[	F	50	2	2.8	3.2	4	3.75	3.66667	2.4	27	30	35	3	2	8	1	2	7	3	3	3	7	6	6	8
1393	[55-65[	H	90	4.4	4	4.2	4.6	2.5	4.33333	4.2	22	22	35	3	2	2	1	3	6	6	2	3	7	6	6	8
1397	[65-75[	H	80	4.25	1.4	2	5	3.25	2.66667	2.8	40	31	43	3	2	4	3	2	7	3	6	5	5	6	4	7
1411	[65-75[	H	51	3.4	2.2	1.8	3.8	3.25	4	1.8	29	30	41	3	3	1	4	2	7	4	4	2	6	7	5	6
1414	[55-65[	F	90	3.2	2.2	1.8	5	3.25	4	1.6	34	34	41	3	2	3	0	5	8	5	6	4	6	7	5	8
1423	[65-75[	H	24	4.2	3.4	2.6	4	2.5	3	3.8	17	28	27	2	2	6	10	3	5	2	2	2	4	4	4	6
1428	[55-65[	H	75	4	5	4.6	4.6	2.25	3.66667	3.2	23	18	33	2	3	7	4	4	6	6	8	6	3	4	3	7
1458	[55-65[	F	90	1.2	1.2	1	3.8	3.75	3.66667	1.4	33	34	40	3	3	4	1	4	6	4	6	4	8	4	6	8
1459	[65-75[	H	75	3.6	3.4	3.6	3.4	2.25	3	3.6	25	28	32	3	2	2	10	2	7	5	2	6	5	6	4	6
1466	[55-65[	F	85	2.6	4	3.4	4.2	3.5	4	3.4	20	18	36	3	2	8	3	2	5	4	2	3	3	2	4	8
1467	[55-65[	H	50	3.5	3.2	2.2	3.2	3	3.33333	3.4	23	30	37	3	2	2	2	6	8	4	4	5	4	7	4	8
1482	[65-75[	H	75	2.8	1.6	1	4.6	2.75	3.66667	4	37	31	40	3	3	4	2	4	7	2	2	2	7	6	7	8
1486	[65-75[	H	79	1.8	1.6	1.2	3.8	3.5	4	2.6	33	36	37	3	2	2	0	4	7	4	6	2	8	5	6	8
1488	>=75	H	10	2.6	4	3	4.4	2.75	3.66667	4.8	25	26	27	3	2	10	11	2	6	4	4	3	6	5	5	6
1510	>=75	F	70	3.4	3.4	2.6	3.2	3.75	2.33333	2.4	36	36	41.5	3	3	9	0	2	8	7	4	4	7	7	7	8
